# Supplementary material for: Neuronal CBP-1 is Required for Enhanced Body Muscle Proteostasis in Response to Reduced Translation Downstream of mTOR
Source: Front Biosci (Landmark Ed). Author manuscript; Available in PMC 2024 Sep 19. (PMC11412575; doi:10.31083/j.fbl2907264)
Supplement: tables [file NIHMS2017410-supplement-tables.xlsx]

## Sheet: FigS1.S1 N2 and TU3335 screen
	Table S1. RNAi used in screening N2 and TU3335 muscle gene expression.
	N2 Screen					TU3335 Screen
	Gene name	Gene stable ID	Library	WormBase Sequence Name		Gene name	Gene stable ID	Library	WormBase Sequence Name
	atfs-1	WBGene00013878	Vidal	ZC376.7		atfs-1	WBGene00013878	Vidal	ZC376.7
	bar-1	WBGene00000238	Ahringer	C54D1.6		atg-9	WBGene00020706	Ahringer	T22H9.2
	cbp-1	WBGene00000366	Ahringer	R10E11.1		bar-1	WBGene00000238	Ahringer	C54D1.6
	daf-16	WBGene00000912	Ahringer	R13H8.1		cbp-1	WBGene00000366	Ahringer	R10E11.1
	elt-6	WBGene00001253	Ahringer	F52C12.5		daf-16	WBGene00000912	Ahringer	R13H8.1
	ham-3	WBGene00044072	Ahringer	ZK1128.5		egl-30	WBGene00001196	Ahringer	M01D7.7
	hlh-1	WBGene00001948	Vidal	B0304.1		elt-6	WBGene00001253	Ahringer	F52C12.5
	hlh-30	WBGene00020930	Vidal	W02C12.3		ham-3	WBGene00044072	Ahringer	ZK1128.5
	hsp-60	WBGene00002025	Vidal	Y22D7AL.5		hlh-30	WBGene00020930	Vidal	W02C12.3
	ifg-1	WBGene00002066	Ahringer	M110.4		hsp-60	WBGene00002025	Vidal	Y22D7AL.5
	lin-14	WBGene00003003	Ahringer	T25C12.1		ifg-1	WBGene00002066	Ahringer	M110.4
	lin-53	WBGene00003036	Ahringer	K07A1.12		inpp-1	WBGene00012016	Ahringer	T25B9.10
	mlc-1	WBGene00003369	Vidal	C36E6.3		mlc-3	WBGene00003371	Ahringer	F09F7.2
	mlc-3	WBGene00003371	Ahringer	F09F7.2		npr-13	WBGene00013883	Vidal	ZC412.1
	nhr-11	WBGene00003610	Ahringer	ZC410.1		rde-1	WBGene00004323	Ahringer	K08H10.7
	nhr-71	WBGene00003661	Ahringer	K11E4.5		ser-1	WBGene00004776	Ahringer	F59C12.2
	rde-1	WBGene00004323	Ahringer	K08H10.7		ser-3	WBGene00004778	Ahringer	K02F2.6
	rnt-1	WBGene00004393	Ahringer	B0414.2		ser-4	WBGene00004779	Vidal	Y22D7AR.13
	ser-2	WBGene00004777	Ahringer	C02D4.2		smg-2	WBGene00004880	Vidal	Y48G8AL.6
	smg-2	WBGene00004880	Vidal	Y48G8AL.6		snb-1	WBGene00004897	Ahringer	T10H9.4
	snu-23	WBGene00022794	Ahringer	ZK686.4		snt-1	WBGene00004921	Ahringer	F31E8.2
	unc-120	WBGene00006844	Vidal	D1081.2		unc-13	WBGene00006752	Vidal	ZK524.2
	unc-22	WBGene00006759	Vidal	ZK617.1		unc-13	WBGene00006752	Ahringer	ZK524.2
						unc-25	WBGene00006762	Vidal	Y37D8A.23
						unc-31	WBGene00006767	Vidal	ZK897.1

## Sheet: TableS2. qPCR Primers
Table S2. Sequences of quantitative RT-PCR primers used in this study.
Gene	Primer sequence 5’ à 3’
hsp-16.1/hsp-16.11	Fwd	TGAATCTTCTGAGATTGT
	Rev	CTTTAATTCTTGTTCTCC
hsp-16.2	Fwd	CACTTTACCACTATTTCC
	Rev	AACAATCTCAGAAGACTC
hsp-16.41	Fwd	CTCCGTTCTCCATATTCT
	Rev	CATCATTTACAATCTCCCC
F44E5.4/F44E5.5	Fwd	CAGAATGGAAAGGTTGAG
	Rev	GAGCTGCTTGATCTTTTG
unc-54	Fwd	AGAAGCCACTCGGTATTA
	Rev	TCTCCTTGCTTTCCCTTT
unc-120	Fwd	TCTACTCCAACACCATCC
	Rev	TAGTTCGAATGCCTTCTTC
hlh-1	Fwd	CATTCCCAACGAGGAAGCAA
	Rev	TTCTCCCCATCAATCACATC
pat-10	Fwd	TTCGACAAGGAGGGTAAC
	Rev	TCCAGCCATCAACTCCCA
myo-3	Fwd	ATGGTTCAAGACAAGGAG
	Rev	CCAACAATAGCGAAGTAG
unc-23	Fwd	CCACGAAATGAAGAACAGA
	Rev	GTAGGTTTGTAGGCACAG
act-4	Fwd	ACCGCTGAACGCGAGATTG
	Rev	AGGATGGCTGGAAGAGAGC
lev-11	Fwd	CCGGAGAGAACAAGATCG
	Rev	GTCTCAGCCTCCTTCAGT
cdc-42	Fwd	CTGCTGGACAGGAAGATTACG
	Rev	CTCGGACATTCTCGAATGAAG

## Sheet: Fig1.S3.HSR Priming Time Course
TableS3. Heat recovery timecourse of animals of ifg-1 and control measuring HSR gene expression.
Days on RNAi/of adulthood	RNAi	gene	AVG -ddCT	SEM	N-value (# of replicates)	T-test with Welch's correction p value	P value (* )
0	ctl	hsp-16.1/hsp-16.11	0	----	----	----	----
0.5			0	0.106258	3		----
1			0	0.22174	3		----
1.5			0	0.511112	3		----
2			0	0.10353	3		----
2.5			0	0.097762	3		----
3			0	0.23041	3		----
4			0	0.0878867	3		----
5			0	0.0343457	3		----
6			0	0.0660107	3		----
8			0	0.030052	3		----
0	ifg-1	hsp-16.1/hsp-16.11	0	----	----	----	----
0.5			0.483333	0.178113	3	0.1457	ns
1			-1.15167	0.134412	3	0.0309	*
1.5			-0.861667	0.294392	3	0.3139	ns
2			-2.49833	0.333536	3	0.0184	*
2.5			-1.22167	0.25081	3	0.0435	*
3			-0.84	0.106066	3	0.0789	ns
4			1.49667	0.218212	3	0.019	*
5			2.29333	0.181389	3	0.0076	**
6			2.54833	0.127744	3	0.0007	***
8			1.83583	0.305053	3	0.0151	*
0	ctl	hsp-16.2	0	----	----	----	----
0.5			0	0.05983	3		----
1			0	0.233099	3		----
1.5			0	0.500646	3		----
2			0	0.0643917	3		----
2.5			0	0.101169	3		----
3			0	0.183732	3		----
4			0	0.0796171	3		----
5			0	0.0579431	3		----
6			0	0.077972	3		----
8			0	0.0866206	3		----
0	ifg-1	hsp-16.2	0	----	----	----	----
0.5			0.616667	0.12652	3	0.04	*
1			-1.22333	0.0558934	3	0.0439	*
1.5			-0.766667	0.365273	3	0.3745	ns
2			-2.54833	0.334224	3	0.0216	*
2.5			-1.25333	0.264421	3	0.0466	*
3			-0.675	0.502053	3	0.391	ns
4			1.38	0.143198	3	0.0055	**
5			2.045	0.130093	3	0.0019	**
6			2.44667	0.0889757	3	< 0.0001	****
8			1.78917	0.154062	3	0.0043	**
0	ctl	hsp-16.41	0	----	----	----	----
0.5			0	0.180847	3		----
1			0	0.332825	3		----
1.5			0	0.383379	3		----
2			0	0.0487055	3		----
2.5			0	0.109299	3		----
3			0	0.199225	3		----
4			0	0.0749197	3		----
5			0	0.0249444	3		----
6			0	0.0471601	3		----
8			0	0.173241	3		----
0	ifg-1	hsp-16.41	0	----	----	----	----
0.5			0.903333	0.221238	3	0.0636	ns
1			-1.43667	0.163407	3	0.0529	ns
1.5			-0.525	0.315853	3	0.4385	ns
2			-2.31833	0.352013	3	0.0309	*
2.5			-1.33833	0.108329	3	0.0021	**
3			-1.07833	0.456588	3	0.1841	ns
4			1.01333	0.130859	3	0.0102	*
5			1.75667	0.0920849	3	0.0024	**
6			2.305	0.0200462	3	0.0001	***
8			1.645	0.251208	3	0.0111	*
0	ctl	F44E5.4/.5	0	----	----	----	----
0.5			0	0.25215	3		----
1			0	0.273672	3		----
1.5			0	0.660686	3		----
2			0	0.0922055	3		----
2.5			0	0.432193	3		----
3			0	0.183248	3		----
4			0	0.166183	3		----
5			0	0.217592	3		----
6			0	0.231473	3		----
8			0	0.053033	3		----
0	ifg-1	F44E5.4/.5	0	----	----	----	----
0.5			0.175	0.182488	3	0.6722	ns
1			-0.0233333	0.438881	3	0.9727	ns
1.5			0.401667	0.366836	3	0.6925	ns
2			-0.493333	0.442945	3	0.4607	ns
2.5			0.556667	0.273537	3	0.4329	ns
3			0.66	0.438592	3	0.3481	ns
4			2.24667	0.206348	3	0.0027	**
5			2.90333	0.136062	3	0.0017	**
6			3.79	0.185747	3	0.0006	***
8			3.70833	0.0813884	3	< 0.0001	****

## Sheet: Fig1.S4.TS ifg-1 HS gene qPCR
TableS4. Tissue specific strains HSR gene expression on ifg-1 and control.
Strain	RNAi	Gene	AVG -ddCT (NoHeat)	SEM (NoHeat)	AVG -ddCT (Heat)	SEM (Heat)	N-value (# of replicates)	ANOVA p value- vs ctl NH	P value (* )	ANOVA p value- vs ctl Heat	P value (* )
N2	ctl	hsp-16.1	0	0.129846	7.77875	0.32908	4	-	-	-	-
		hsp-16.2	0	0.0646142	7.3675	0.351867	4
		hsp-16.41	0	0.148932	7.12625	0.275125	4
		F44E5.4/.5	0	0.0620945	9.06375	0.250379	4
	ifg-1	hsp-16.1	3.35875	0.262151	9.9075	0.0796444	4	<0.0001	****	<0.0001	****
		hsp-16.2	2.50125	0.327639	9.22125	0.108328	4
		hsp-16.41	2.57	0.207157	9.43625	0.153222	4
		F44E5.4/.5	4.39125	0.272006	10.4513	0.109583	4
MAH23	ctl	hsp-16.1	0	0.963351	8.55167	0.13	3	-	-	-	-
		hsp-16.2	0	0.424719	6.98833	0.0600694	3
		hsp-16.41	0	0.0224227	5.91667	0.124242	3
		F44E5.4/.5	0	0.114395	8.77833	0.195533	3
	ifg-1	hsp-16.1	3.40833	0.429509	11.1783	1.18703	3	0.0002	***	<0.0001	****
		hsp-16.2	2.87	0.435223	9.305	0.648828	3
		hsp-16.41	2.29167	0.251418	8.555	0.552391	3
		F44E5.4/.5	3.24833	0.166908	10.8383	0.595756	3
WM118	ctl	hsp-16.1	0	0.6328	7.25833	0.20573	3	-	-	-	-
		hsp-16.2	0	0.319457	6.81333	0.240434	3
		hsp-16.41	0	0.420717	6.96333	0.193412	3
		F44E5.4/.5	0	0.421756	8.495	0.374748	3
	ifg-1	hsp-16.1	-1.16667	0.472502	6.475	0.263697	3	0.0018	**	<0.0001	****
		hsp-16.2	-1.10667	0.559069	6.05	0.255348	3
		hsp-16.41	-0.281667	0.425323	6.37167	0.228625	3
		F44E5.4/.5	-0.335	0.826208	8.25	0.340176	3
NR222	ctl	hsp-16.1	0	0.286143	6.72667	0.485034	3	-	-	-	-
		hsp-16.2	0	0.185502	6.345	0.377562	3
		hsp-16.41	0	0.132926	5.55333	0.385858	3
		F44E5.4/.5	0	0.430929	7.88	0.451784	3
	ifg-1	hsp-16.1	-0.936667	0.223799	6.32833	0.366564	3	<0.0001	****	0.0002	***
		hsp-16.2	-1.12	0.28703	5.86833	0.440766	3
		hsp-16.41	-0.545	0.134237	5.28667	0.278792	3
		F44E5.4/.5	-1.11	0.402627	7.57833	0.288102	3
VP303	ctl	hsp-16.1	0	0.125908	6.14167	0.522943	3	-	-	-	-
		hsp-16.2	0	0.133708	5.81667	0.476786	3
		hsp-16.41	0	0.12441	5.54833	0.550182	3
		F44E5.4/.5	0	0.0420648	7.21667	0.275015	3
	ifg-1	hsp-16.1	-0.413333	0.399566	5.43667	0.420321	3	0.0142	*	0.0099	**
		hsp-16.2	-0.76	0.416757	4.86333	0.625275	3
		hsp-16.41	-0.476667	0.31277	4.675	0.427515	3
		F44E5.4/.5	-0.781667	0.486418	7.175	0.485115	3
TU3335	ctl	hsp-16.1	0	0.742436	5.12	0.222286	3	-	-	-	-
		hsp-16.2	0	0.715614	4.89667	0.226795	3
		hsp-16.41	0	0.63384	4.54167	0.348293	3
		F44E5.4/.5	0	0.376633	7.80667	0.0775134	3
	ifg-1	hsp-16.1	0.758333	0.568162	6.22833	0.206297	3	0.009	**	<0.0001	****
		hsp-16.2	0.573333	0.542656	5.83167	0.237423	3
		hsp-16.41	0.14	0.579916	5.64667	0.193154	3
		F44E5.4/.5	1.615	0.274565	8.35167	0.145717	3

## Sheet: fig1.S5.TS ifg1 Heat Recovery
	Table S5. Wild-type N2 and Tissue Specific RNAi strain heat recovery with ifg-1 RNAi.
Strain	Days Post HS	RNAi	Heat Treatment	Exp.	% Alive per plate	N	C	Mean % Alive ± SEM	T-test with Welch's correction p value		Strain	Days Post HS	RNAi	Heat Treatment	Exp.	% Alive per plate	N	C	Mean % Alive ± SEM	T-test with Welch's correction p value		Strain	Days Post HS	RNAi	Heat Treatment	Exp.	% Alive per plate	N	C	Mean % Alive ± SEM	T-test with Welch's correction p value		Strain	Days Post HS	RNAi	Heat Treatment	Exp.	% Alive per plate	N	C	Mean % Alive ± SEM	T-test with Welch's correction p value		Strain	Days Post HS	RNAi	Heat Treatment	Exp.	% Alive per plate
N2	0d	Control	No Heat	1	100	81	0	100 ± 0	---		MAH23	0d	Control	No Heat	1	100	80	13	100 ± 0	---		TU3335	0d	Control	No Heat	1	100	56	0	100 ± 0	---		WM118	0d	Control	No Heat	1	100	45	1	100 ± 0	---		VP303	0d	Control	No Heat	1	100
					100	134	3									100	53	3								2	100	75	0									100	64	1									100
				2	100	97	1								2	100	117	3									100	60	0								2	100	32	2								2	100
					100	132	2									100	111	1								3	100	126	4									100	85	3									100
					100	144	1									100	103	5									100	102	3									100	67	2								3	100
				3	100	96	0								3	100	107	3									100	107	2								3	100	61	19									100
					100	109	2									100	111	3					0d	ifg-1	No Heat	1	100	79	0	100 ± 0	---							100	107	26									100
					100	86	0									100	119	5								2	100	169	0								4	100	154	10					0d	ifg-1	No Heat	1	100
				4	100	111	21					0d	ifg-1	No Heat	1	100	71	26	100 ± 0	---							100	83	0									100	126	10									100
					100	122	23									100	90	35									100	122	0									100	155	10								2	100
				5	100	168	0								2	100	111	0								3	100	137	0					0d	ifg-1	No Heat	1	100	58	6	100 ± 0	---							100
					100	77	0									100	218	0									100	136	0									100	44	4								3	100
					100	75	2									100	154	0									100	120	1								2	100	56	0									100
	0d	ifg-1	No Heat	1	100	119	1	100 ± 0	---						3	100	118	1					0d	Control	4h 35°C	1	97	33	0	95.60 ± 1.474	---						3	100	83	6									100
					100	111	0									100	119	2								2	90.1	101	1									100	94	1					0d	Control	4h 35°C	1	93.9
				2	100	116	11									100	122	3									100	84	3								4	100	101	4									91.2
					100	96	3					0d	Control	4h 35°C	1	96.1	103	14	97.56 ± 0.5315	---						3	95.7	117	9									100	126	5								2	81.6
					100	102	15									96	125	9									98	100	15									100	135	3									87.6
				3	100	119	0								2	98.6	72	2									92.8	97	16					0d	Control	4h 35°C	1	94	48	6	95.55 ± 0.9128	---						3	95
					100	73	0									100	121	4					0d	ifg-1	4h 35°C	1	96.8	63	0	97.26 ± 0.5516	0.3305 (vs 0d Control 4h 35°C)							94.3	29	5									97.7
					100	129	0									97.2	108	5								2	96.8	188	20								2	94.3	53	0									92.4
				4	100	184	1								3	99.1	110	1									97.7	136	15									95.6	68	0					0d	ifg-1	4h 35°C	1	89.6
					100	172	0									97.2	108	5									98.6	70	4									91.3	46	4								2	81.8
				5	100	135	0									96.3	108	8								3	98.9	88	25								3	100	90	41									85.9
					100	149	0					0d	ifg-1	4h 35°C	1	99.2	119	14	99.10 ± 0.3168	0.0296 (vs 0d Control 4h 35°C)							97.5	121	22									96.4	55	7								3	91.4
					100	101	0									100	144	19									94.5	81	31								4	98	131	5									95.1
	0d	Control	4h 35°C	1	98.5	137	6	97.9 ± 0.4	---						2	98	102	4					1d	Control	No Heat	1	96.4	56	0	98.9 ± 0.6154	---							98.1	160	9									95.8
					99.2	127	1									99.3	141	7								2	97.3	75	0									98.8	143	9					1d	Control	No Heat	1	96.7
					98.8	168	1									100	86	3									100	60	0					0d	ifg-1	4h 35°C	1	89.5	49	9	96.13 ± 1.790	0.7793 (vs 0d Control 4h 35°C)							94.3
				2	97.6	84	0								3	97.9	97	9								3	100	126	4									91.7	37	0								2	94
					97.3	75	0									100	123	10									100	102	3								2	98.3	58	1									97.8
					98.5	135	2									98.4	122	4									100	107	2								3	99	103	5								3	95.3
				3	95.1	102	0					1d	Control	No Heat	1	100	80	13	99.4 ± 0.4522	---			1d	ifg-1	No Heat	1	100	79	0	99.9 ± 0.1058	---							100	89	2									97.2
					97.7	131	1									96.1	53	3								2	100	169	0								4	100	131	3									97.5
					94	150	1								2	100	117	3									100	83	0									98.9	184	2					1d	ifg-1	No Heat	1	100
				4	99.1	113	23									100	111	1									100	122	0									98.4	124	5									95.8
					98.9	93	23									100	103	5								3	100	137	0					1d	Control	No Heat	1	97.1	45	1	97.6 ± 0.9974	---						2	90.4
				5	98.5	65	1								3	100	107	3									100	136	0									98.9	64	1									92.4
					98.1	54	1									100	111	3									99.2	120	1								2	100	32	2								3	97.3
					98.6	74	1									99.2	119	5					1d	Control	4h 35°C	1	90.9	33	0	88.08 ± 1.365	---							97.6	85	3									97.6
	0d	ifg-1	4h 35°C	1	100	121	6	99.5 ± 0.3	0.002 (vs 0d Control 4h 35°C)			1d	ifg-1	No Heat	1	98.6	71	26	99.8 ± 0.1637	---						2	82.2	101	1									98.5	67	2									98.5
					100	107	4									100	90	35									88.1	84	3								3	96.7	61	19					1d	Control	4h 35°C	1	85.7
					100	197	3								2	100	111	0								3	89.7	117	9									88.8	107	26									83.8
				2	100	60	5									100	218	0									91	100	15								4	100	154	10								2	60
					100	126	9									100	154	0									86.6	97	16									100	126	10									62
					100	102	10								3	100	118	1					1d	ifg-1	4h 35°C	1	88.9	63	0	92.47 ± 0.8946	0.0252 (vs 1d Control 4h 35°C)							98.7	155	10								3	90.8
				3	100	99	2									100	119	2								2	93.1	188	20					1d	ifg-1	No Heat	1	96.5	58	6	98.6 ± 0.5790	---							91.7
					100	104	8									100	122	3									93.9	136	15									100	44	4									86.4
					99.1	109	12					1d	Control	4h 35°C	1	77.7	103	14	88.30 ± 2.993	---							90	70	4								2	100	56	0					1d	ifg-1	4h 35°C	1	78.3
				4	99.4	162	3									72.8	125	9								3	93.2	88	25								3	97.8	83	6								2	63.1
					100	208	10								2	93.1	72	2									95.9	121	22									95.7	94	1									67.1
				5	99.5	194	6									95.9	121	4									92.3	81	31								4	99	101	4								3	81
					96.4	111	6									95.4	108	5					2d	Control	No Heat	1	96.4	56	0	97.7 ± 0.5065	---							100	126	5									87
					99.1	107	5								3	89.1	110	1								2	96	75	0									100	135	3									90.8
	1d	Control	No Heat	1	100	81	0	99 ± 0.4	---							90.7	108	5									96.7	60	0					1d	Control	4h 35°C	1	90.4	48	6	92.56 ± 0.8910	---			2d	Control	No Heat	1	87.8
					99.3	134	3									91.7	108	8								3	99.2	126	4									90.6	29	5									85.5
				2	100	97	1					1d	ifg-1	4h 35°C	1	95.8	119	14	97.16 ± 0.6035	0.0210 (vs 1d Control 4h 35°C)							99	102	3								2	90.6	53	0								2	83.3
					100	132	2									94.1	144	19									99.1	107	2									91.2	68	0									88.2
					100	144	1								2	96.1	102	4					2d	ifg-1	No Heat	1	100	79	0	99.8 ± 0.1065	---							91.3	46	4								3	88.3
				3	99	96	0									97.9	141	7								2	100	169	0								3	70	90	41									93
					99.1	109	2									98.8	86	3									100	83	0									69.1	55	7									96.2
					100	86	0								3	97.9	97	9									100	122	0								4	95.1	131	5					2d	ifg-1	No Heat	1	86.8
				4	94.6	111	21									99.2	123	10								3	99.3	137	0									94.4	160	9									87.5
					97.5	122	23									97.5	122	4									100	136	0									96.9	143	9								2	76.9
				5	99.4	168	0					2d	Control	No Heat	1	77.5	80	13	94.2 ± 2.9653	---							99.2	120	1					1d	ifg-1	4h 35°C	1	85.5	49	9	93.37 ± 2.254	0.7504 (vs 1d Control 4h 35°C)							87.9
					100	77	0									82.4	53	3					2d	Control	4h 35°C	1	66.7	33	0	66.75 ± 1.257	---							88.3	37	0								3	93.9
					98.7	75	2								2	98.3	117	3								2	64.4	101	1								2	93.1	58	1									93.6
	1d	ifg-1	No Heat	1	100	119	1	100 ± 0	---							100	111	1									66.7	84	3								3	92.2	103	5									94
					100	111	0									100	103	5								3	71.8	117	9									100	89	2					2d	Control	4h 35°C	1	73
				2	100	116	11								3	100	107	3									68	100	15								4	99.2	131	3									72.3
					100	96	3									98.2	111	3									62.9	97	16									95.7	184	2								2	32
					100	102	15									97.5	119	5					2d	ifg-1	4h 35°C	1	81	63	0	87.29 ± 1.410	< 0.0001 (vs 2d Control 4h 35°C)							98.4	124	5									43.8
				3	100	119	0					2d	ifg-1	No Heat	1	85.9	71	26	96.5 ± 2.0802	---						2	87.8	188	20					2d	Control	No Heat	1	91.2	45	1	89.5 ± 3.5662	---						3	87.2
					100	73	0									86.7	90	35									90.1	136	15									96.7	64	1									86.5
					100	129	0								2	100	111	0									85.7	70	4								2	93.8	32	2									79.7
				4	100	184	1									100	218	0								3	90.9	88	25									90.6	85	3					2d	ifg-1	4h 35°C	1	59.4
					100	172	0									100	154	0									90.9	121	22									94	67	2								2	48.1
				5	100	135	0								3	99.2	118	1									84.6	81	31								3	72.1	61	19									47
					100	149	0									100	119	2					3d	Control	No Heat	1	92.9	56	0	95.7 ± 0.8402	---							63.6	107	26								3	75.9
					100	101	0									100	122	3								2	93.3	75	0								4	98.7	154	10									79.7
	1d	Control	4h 35°C	1	96.9	137	6	92.34 ± 1.802	---			2d	Control	4h 35°C	1	56.3	103	14	76.64 ± 5.556	---							95	60	0									97.6	126	10									83.3
					96.1	127	1									50.4	125	9								3	97.6	126	4									96.8	155	10					3d	Control	No Heat	1	82.3
					94.6	168	1								2	90.3	72	2									97.1	102	3					2d	ifg-1	No Heat	1	94.2	58	6	95.3 ± 1.3774	---							75.1
				2	97.6	84	0									92.6	121	4									98.1	107	2									100	44	4								2	71.3
					94.7	75	0									89.8	108	5					3d	ifg-1	No Heat	1	100	79	0	98.9 ± 0.2250	---						2	94.6	56	0									67.4
					95.6	135	2								3	78.2	110	1								2	98.2	169	0								3	92.5	83	6								3	85.2
				3	94.1	102	0									75.9	108	5									98.8	83	0									87.2	94	1									88.1
					95.4	131	1									79.6	108	8									99.2	122	0								4	97	101	4									91.1
					88.7	150	1					2d	ifg-1	4h 35°C	1	68.9	119	14	90.25 ± 3.762	0.0647 (vs 2d Control 4h 35°C)						3	98.5	137	0									97.6	126	5					3d	ifg-1	No Heat	1	79.2
				4	77	113	23									78.4	144	19									99.3	136	0									99.3	135	3									83.3
					77.4	93	23								2	94.1	102	4									98.3	120	1					2d	Control	4h 35°C	1	83.1	48	6	87.68 ± 1.188	---						2	59.6
				5	93.8	65	1									94.3	141	7					3d	Control	4h 35°C	1	45.5	33	0	46.77 ± 2.098	---							88.7	29	5									70.5
					96.3	54	1									97.7	86	3								2	50.5	101	1								2	86.8	53	0								3	84.4
					94.6	74	1								3	95.9	97	9									40.5	84	3									85.3	68	0									87.2
	1d	ifg-1	4h 35°C	1	98.3	121	6	97.98 ± 0.4675	0.0086 (vs 1d Control 4h 35°C)							97.6	123	10								3	54.7	117	9									84.8	46	4									90.3
					99.1	107	4									95.1	122	4									43	100	15								3	54.4	90	41					3d	Control	4h 35°C	1	50.4
					98.5	197	3					3d	Control	No Heat	1	51.3	80	13	84.9 ± 5.8115	---							46.4	97	16									34.5	55	7									41.9
				2	98.3	60	5									62.7	53	3					3d	ifg-1	4h 35°C	1	68.3	63	0	77.66 ± 2.019	< 0.0001 (vs 3d Control 4h 35°C)						4	88.2	131	5								2	9.6
					99.2	126	9								2	95.7	117	3								2	78.7	188	20									91.9	160	9									22.6
					100	102	10									92.8	111	1									79.4	136	15									92.6	143	9								3	79.4
				3	97	99	2									96.1	103	5									77.1	70	4					2d	ifg-1	4h 35°C	1	81.6	49	9	89.37 ± 2.009	0.4883 (vs 2d Control 4h 35°C)							75.2
					98.1	104	8								3	96.3	107	3								3	83	88	25									86.7	37	0									66.1
					97.2	109	12									91.9	111	3									83.5	121	22								2	87.9	58	1					3d	ifg-1	4h 35°C	1	50.9
				4	99.4	162	3									92.4	119	5									73.6	81	31								3	86.4	103	5								2	28.9
					100	208	10					3d	ifg-1	No Heat	1	69	71	26	91.9 ± 4.6918	---																		97.8	89	2									32.9
				5	97.4	194	6									68.9	90	35																			4	94.7	131	3								3	57.8
					93.7	111	6								2	98.2	111	0																				91.8	184	2									61
					95.5	107	5									100	218	0																				93.5	124	5									67.5
	2d	Control	No Heat	1	100	81	0	95.8 ± 1.2991	---							100	154	0																3d	Control	No Heat	1	86.8	45	1	81.1 ± 4.7818	---
					99.3	134	3								3	99.2	118	1																				91.1	64	1
				2	96.9	97	1									100	119	2																			2	90.6	32	2
					99.2	132	2									100	122	3																				80	85	3
					98.6	144	1					3d	Control	4h 35°C	1	27.2	103	14	60.59 ± 7.872	---																		76.1	67	2
				3	94.8	96	0									25.6	125	9																			3	55.7	61	19
					97.2	109	2								2	75	72	2																				50.5	107	26
					98.8	86	0									78.5	121	4																			4	93.5	154	10
				4	82	111	21									83.3	108	5																				94.4	126	10
					91	122	23								3	65.5	110	1																				92.3	155	10
				5	97	168	0									61.1	108	5																3d	ifg-1	No Heat	1	93	58	6	89.8 ± 2.1039	---
					97.4	77	0									68.5	108	8																				94.3	44	4
					93.5	75	2					3d	ifg-1	4h 35°C	1	52.1	119	14	82.89 ± 6.320	0.0452 (vs 3d Control 4h 35°C)																	2	85.7	56	0
	2d	ifg-1	No Heat	1	100	119	1	99.7 ± 0.1596	---							56.2	144	19																			3	78.5	83	6
					100	111	0								2	90.2	102	4																				84	94	1
				2	99.1	116	11									90.1	141	7																			4	91.1	101	4
					100	96	3									94.2	86	3																				94.4	126	5
					98	102	15								3	91.8	97	9																				97	135	3
				3	100	119	0									95.9	123	10																3d	Control	4h 35°C	1	72.3	48	6	75.40 ± 2.676	---
					100	73	0									92.6	122	4																				81.1	29	5
					100	129	0																														2	73.6	53	0
				4	100	184	1																															70.6	68	0
					100	172	0																															60.9	46	4
				5	100	135	0																														3	37.8	90	41
					99.3	149	0																															14.5	55	7
					100	101	0																														4	79.4	131	5
	2d	Control	4h 35°C	1	92.4	137	6	78.38 ± 5.276	---																													81.9	160	9
					89	127	1																															83.4	143	9
					85.6	168	1																											3d	ifg-1	4h 35°C	1	75	49	9	77.72 ± 4.671	0.6780 (vs 3d Control 4h 35°C)
				2	88.1	84	0																															76.7	37	0
					90.7	75	0																														2	56.9	58	1
					88.1	135	2																														3	85.4	103	5
				3	80.4	102	0																															93.3	89	2
					79.4	131	1																														4	88.5	131	3
					78	150	1																															83.7	184	2
				4	39.8	113	23																															85.5	124	5
					26.9	93	23
				5	83.1	65	1
					90.7	54	1
					85.1	74	1
	2d	ifg-1	4h 35°C	1	96.5	121	6	93.87 ± 1.306	0.0124 (vs 2d Control 4h 35°C)
					96.3	107	4
					97.9	197	3
				2	95	60	5
					96.8	126	9
					98	102	10
				3	92.9	99	2
					90.4	104	8
					87.2	109	12
				4	99.4	162	3
					100	208	10
				5	91.8	194	6
					86.5	111	6
					85.5	107	5
	3d	Control	No Heat	1	97.5	81	0	86.4 ± 2.7965	---
					95.5	134	3
				2	85.6	97	1
					94.7	132	2
					93.1	144	1
				3	83.3	96	0
					87.2	109	2
					82.6	86	0
				4	67.6	111	21
					63.9	122	23
				5	92.9	168	0
					94.8	77	0
					84.4	75	2
	3d	ifg-1	No Heat	1	99.2	119	1	96.8 ± 0.9617	---
					100	111	0
				2	98.3	116	11
					99	96	3
					93.1	102	15
				3	92.4	119	0
					91.8	73	0
					89.9	129	0
				4	100	184	1
					99.4	172	0
				5	98.5	135	0
					99.3	149	0
					98	101	0
	3d	Control	4h 35°C	1	87	137	6	65.69 ± 6.754	---
					85.8	127	1
					82.6	168	1
				2	77.4	84	0
					86.7	75	0
					80	135	2
				3	63.7	102	0
					48.1	131	1
					54.7	150	1
				4	18.6	113	23
					7.5	93	23
				5	72.3	65	1
					79.6	54	1
					75.7	74	1
	3d	ifg-1	4h 35°C	1	90.4	121	6	85.38 ± 2.820	0.0153 (vs 3d Control 4h 35°C)
					94.4	107	4
					95.9	197	3
				2	91.7	60	5
					95.2	126	9
					92.2	102	10
				3	76.8	99	2
					75	104	8
					65.1	109	12
				4	94.4	162	3
					93.3	208	10
				5	82.5	194	6
					79.3	111	6
					69.1	107	5
[truncated: 14 more columns]

## Sheet: Fig2A+3B.S6 Parkinson Paralysis
Table S6. Alpha-synuclein paralysis for curve comparisons
Tissue (Strain)	Exp	RNAi	14d % Imm.	N	C	P Value Log-Rank	Median	Mann-Whitney Test p-value
Wild-Type (NL5901)	1	Control	58.75	80	6	< 0.0001	14	0.0476
		ifg-1	3.22581	93	0		21
	2	Control	50	66	3	0.0735	16
		ifg-1	33.3333	93	1		18
	3	Control	80.8989	89	1	< 0.0001	14
		ifg-1	55.5556	90	0		14
	4	Control	76.4706	68	3	< 0.0001	14
		ifg-1	12.7907	86	0		21
	5	Control	85.9375	64	9	< 0.0001	14
		ifg-1	28.2609	78	1		18
Muscle (ANR153)	1	Control	85.5263	76	1	< 0.0001	10	0.0286
		ifg-1	63.7681	69	5		14
	2	Control	81.25	78	0	0.3165	10
		ifg-1	80	65	8		14
	3	Control	91.5493	71	22	0.0089	10
		ifg-1	77.4648	71	19		14
	4	Control	89.3617	94	9	< 0.0001	10
		ifg-1	64.2105	95	1		14
Germline (ANR149)	1	Control	68.5714	70	2	< 0.0001	14	0.1
		ifg-1	23.0769	90	0		18
	2	Control	64	75	10	< 0.0001	14
		ifg-1	31.3954	86	3		18
	3	Control	62.1053	95	16	< 0.0001	14
		ifg-1	21.5517	116	0		18
Neuronal (ANR168)	1	Control	89.7436	78	21	< 0.0001	10	0.1
		ifg-1	28.9474	114	7		18
	2	Control	94.5055	91	26	< 0.0001	10
		ifg-1	50.4673	107	9		18
	3	Control	89.5833	96	25	< 0.0001	14
		ifg-1	46.2366	93	5		18

## Sheet: Fig2B+C.S7. NL5901 paralysis
Table S7. Quantification of flourescence (arbitrary units) in NL5901 on ifg-1 RNAi
Replicate	NL5901 D7 Ctl	NL5901 D7 ifg-1
Rep1	2.079	3.722
	5.538	4.004
	3.352	3.335
	1.301	3.064
	1.781	3.773
	1.414	1.472
	1.18	3.652
	0.943	3.545
	2.424	3.089
	1.975	3.425
	1.504	3.131
	4.705	4.6
	1.477	3.461
		3.909
		3.095
Rep2	1.349	1.302
	1.46	2.763
	1.074	2.796
	0.686	2.183
	2.031	2.631
	0.677	1.393
	2.169	1.372
	1.558	1.939
	1.889	2.707
	1.702	1.383
	2.078	2.048
	1.495	0.997
Rep3	0.8732	6.5123
	1.0531	5.5759
	3.3685	4.9381
	0.9089	4.8611
	2.2599	3.8199
	2.3872	4.8384
	2.1038	3.3883
	3.186	4.3563
	3.0155	4.0991
	2.4117	4.9831
Rep4	3.7659	3.2918
	3.9772	3.3315
	2.9699	2.9471
	2.7057	3.5263
	1.8688	3.1116
	1.8879	3.8616
	3.2475	3.2042
	4.0284	2.886
	1.7779	3.6637
P-value Log Rank	----	<0.0001 (****)

## Sheet: Fig2D.S8 alpha-syn western blot
	Table S8. Qunatification of alpha-synuclein protein expression in NL5901 on ifg-1 or control RNAi.
	Sample	Protein Quantification	Mean	SEM	T test with Welch's Correction
	ifg-1 A	1.55029	1.64298	0.203587	0.0082 **
	ifg-1 B	1.34595
	ifg-1 C	2.03268
	Ctl A	0.00277432	0.141267	0.0950179
	Ctl B	0.0978198
	Ctl C	0.323208

## Sheet: Fig2E.S9 NL5901 Myo genes qpcr
	Table S9. Muscle gene expression in NL5901 animals on ifg-1 or control.
	RNAi	act-4			pat-10			lev-11 (10/11 isoforms)			unc-120			hlh-1			myo-3			unc-54			unc-23			P value
		Mean	SEM	N	Mean	SEM	N	Mean	SEM	N	Mean	SEM	N	Mean	SEM	N	Mean	SEM	N	Mean	SEM	N	Mean	SEM	N	Log Rank
	Ctl	0	0.0277889	3	0	0.107729	3	0	0.0854509	3	0	0.0794542	3	0	0.0530723	3	0	0.0525639	3	0	0.144267	3	0	0.227022	3	<0.0001 (****)
	ifg-1	3.21833	0.0690142	3	2.74833	0.0554944	3	2.61333	0.191935	3	1.78833	0.0767512	3	1.44167	0.067385	3	2.91167	0.108021	3	3.51833	0.150856	3	2.25833	0.0401617	3

## Sheet: Fig2H.S10 Myo genes qpcr NOHEAT
	Table S10. Muscle gene expression in tissue-specific strains on control or ifg-1 RNAi at day 7.
	Strain and Condition	unc-54 RNAi			myo-3 RNAi			pat-10 RNAi			hlh-1 RNAi			unc-120 RNAi			unc-23 RNAi			act-4 RNAi			lev-11 RNAi			P value
		Mean	SEM	N	Mean	SEM	N	Mean	SEM	N	Mean	SEM	N	Mean	SEM	N	Mean	SEM	N	Mean	SEM	N	Mean	SEM	N	Two-way ANOVA
	MAH23 7d ctl	0	0.367711	3	0	0.015899	3	0	0.250272	3	0	0.017638	3	0	0.028916	3	0	0.03383	3	0	0.133864	3	0	0.175095	3	<0.0001 (****)
	MAH23 7d ifg-1	1.88333	0.136147	3	1.39583	0.092796	3	2.36417	0.013017	3	1.23	0.201018	3	2.0975	0.240953	3	2.245	0.181131	3	1.84	0.097767	3	1.89833	0.062272	3
	TU3335 7d ctl	0	0.11454	3	0	0.111393	3	0	0.324786	3	0	0.026536	3	0	0.151392	3	0	0.167564	3	0	0.038442	3	0	0.050083	3	<0.0001 (****)
	TU3335 7d ifg-1	1.05	0.517046	3	1.23833	0.665973	3	0.95	0.183538	3	1.0625	0.340551	3	1.01833	0.520651	3	1.34833	0.324307	3	0.218333	0.355637	3	0.661667	0.355602	3
	WM118 7d ctl	0	0.163563	3	0	0.183515	3	0	0.102889	3	0	0.140248	3	0	0.251236	3	0	0.181299	3	0	0.342081	3	0	0.119304	3	0.112 (ns)
	WM118 7d ifg-1	0.873333	0.122916	3	0.466667	0.186778	3	0.238333	0.030551	3	-0.273333	0.276802	3	-0.055	0.154335	3	-0.195	0.05674	3	-0.0033333	0.215	3	0.188333	0.02848	3
	VP303 7d ctl	0	0.101091	3	0	0.232815	3	0	0.151722	3	0	0.120139	3	0	0.100885	3	0	0.115662	3	0	0.108167	3	0	0.104416	3	0.0187 (*)
	VP303 7d ifg-1	-0.08333	0.202244	3	-0.22	0.151502	3	-0.07	0.08413	3	-0.166667	0.192209	3	-0.451667	0.09815	3	-0.01	0.182901	3	-0.266667	0.09671	3	-0.193333	0.104257	3
	NR222 7d ctl	0	0.258086	3	0	0.144424	3	0	0.109329	3	0	0.086859	3	0	0.175887	3	0	0.133167	3	0	0.049694	3	0	0.087385	3	<0.0001 (****)
	NR222 7d ifg-1	-0.31	0.095438	3	-0.28	0.097511	3	-0.386667	0.153143	3	-0.326667	0.066479	3	-0.0333333	0.054083	3	-0.17	0.082209	3	-0.506667	0.08413	3	-0.376667	0.073655	3

[truncated: 10 more sheets: Fig4A.S11 ANR168 cbp1 gene qPCR, Fig4B.S12 WestBlot168 alpha syn, Fig4CS13. ANR168 cbp-1, Fig4D.S14. TU3335 cbp-1 HR, figS2.B+C.S15 TS TOR gene qPCR, FigS2B+C.S16TSTOR Heat Recovery, FigS3.S17. HSF-1 Mut HS gene HR, ctl->cbp-1 MR Data, Table S__. TS let-363 lifespan, Fig 4ATU3335 cbp1 gene qPCR ]
